# Supplementary material for: Breeding Selection for U.S. Siberian Huskies Has Altered Genes Regulating Metabolism, Endurance, Development, Body Conformation, Immune Function, and Behavior
Source: Genes (Basel). 2025 Nov 10;16(11):1355. doi: 10.3390/genes16111355 (PMC12652727; doi:10.3390/genes16111355)
Supplement: Supplementary file 1 [file genes-16-01355-s001.zip]

Archive with 6 entries (6 files):
- Figure S1_Multiple_PC_Morphometric.png
- File S1_Morphological measurement definitions.pdf
- Table S1_FST_Results.xlsx
- Table S2_ROH_IS_Results.xlsx
- Table S3_ROH_CL_Results.xlsx
- Table S4_GO_Enrichment.xlsx
