# Supplementary material for: Breeding Selection for U.S. Siberian Huskies Has Altered Genes Regulating Metabolism, Endurance, Development, Body Conformation, Immune Function, and Behavior
Source: Genes (Basel). 2025 Nov 10;16(11):1355. doi: 10.3390/genes16111355 (PMC12652727; doi:10.3390/genes16111355)
Supplement: Supplementary file 1 [file genes-16-01355-s001.zip › Table S1_FST_Results.xlsx]

## Sheet: Sheet1
Chromosome	Position (bp)	SNP Name	WEIR_AND_COCKERHAM_FST	Group	Population*	Nearest Gene	Distance of Gene From Marker**	Direction
1	84453553	BICF2S23241294	0.630562	Distance_vs_Sprint	Distance	ANXA1	290609	downstream
3	88292248	BICF2G630358500	0.63007	Distance_vs_Sprint	Distance	KCNIP4	0
3	20346913	BICF2P1126860	0.635794	Distance_vs_Sprint	Distance	TMEM161B	0
3	71393919	BICF2S23319791	0.707031	Distance_vs_Sprint	Distance	UCHL1	0
4	34174609	BICF2P712517	0.618507	Distance_vs_Sprint	Distance	GRID1	18192	upstream
4	27431144	BICF2P879206	0.615713	Distance_vs_Sprint	Distance	KCNMA1	0
4	36191726	BICF2P162793	0.620261	Distance_vs_Sprint	Distance	NSD1	0
4	10355798	BICF2P1202307	0.629496	Distance_vs_Sprint	Distance	RHOU	40312	downstream
4	28787676	BICF2P834553	0.656546	Distance_vs_Sprint	Distance	ZMIZ1	67231	downstream
5	36414189	BICF2G630184918	0.616483	Distance_vs_Sprint	Distance	MAP2K4	172892	upstream
8	48465572	BICF2P424450	0.674693	Distance_vs_Sprint	Distance	JDP2	0
9	41770222	BICF2P1229877	0.755261	Distance_vs_Sprint	Distance	NF1	90839	upstream
9	41447534	BICF2G630840809	0.609835	Distance_vs_Sprint	Distance	NF1	21881	downstream
13	21417628	BICF2G630614211	0.664572	Distance_vs_Sprint	Distance	DERL1	1723	downstream
14	42494148	BICF2P430808	0.602802	Distance_vs_Sprint	Distance	CHN2	0
15	57966314	BICF2P908289	0.600635	Distance_vs_Sprint	Distance	FSTL5	20597	downstream
16	7915217	BICF2P626472	0.667135	Distance_vs_Sprint	Distance	TMEM178B	0
17	48369295	BICF2G630202698	0.620144	Distance_vs_Sprint	Distance	HK2	20631	upstream
18	42376931	BICF2S2414182	0.607457	Distance_vs_Sprint	Distance	DDB2	0
20	55041732	BICF2P215075	0.645291	Distance_vs_Sprint	Distance	DPP9	0
20	54775937	BICF2P294531	0.756978	Distance_vs_Sprint	Distance	KDM4B	0
23	49477874	BICF2G630364231	0.621847	Distance_vs_Sprint	Distance	C23H3orf33	15920	downstream
23	43938043	BICF2G630370141	0.716831	Distance_vs_Sprint	Distance	HPS3	1780	downstream
23	38792032	BICF2P853806	0.601604	Distance_vs_Sprint	Distance	SLC9A9	25842	downstream
27	36741693	BICF2P421698	0.69467	Distance_vs_Sprint	Distance	KLRG1	73	downstream
27	42675361	BICF2G630154746	0.63686	Distance_vs_Sprint	Distance	NINJ2	32533	upstream
28	32143202	BICF2P975744	0.695683	Distance_vs_Sprint	Distance	HTRA1	0
32	13703043	BICF2G630597680	0.759664	Distance_vs_Sprint	Distance	CCSER1	0
33	10644814	TIGRP2P386168_rs9020706	0.6798	Distance_vs_Sprint	Distance	ALCAM	338548	downstream
33	25494313	BICF2P655169	0.603127	Distance_vs_Sprint	Distance	CSTA	5191	upstream
7	23910090	BICF2S23147532	0.634231	Show_vs_all	Show	TNR	109004	downstream
7	23902616	BICF2P1017357	0.613302	Show_vs_all	Show	TNR	116478	downstream
9	60278189	BICF2P273940	0.629399	Show_vs_all	Show	MRRF	0
1	110425424	BICF2S23620630	0.695282	Show_vs_Sled	Show	CLASRP	0
1	119535908	BICF2S23529562	0.605926	Show_vs_Sled	Show	DPY19L3	8487	upstream
1	122592641	BICF2P437506	0.605739	Show_vs_Sled	Show	UQCRFS1	554881	upstream
3	11040358	BICF2S23746636	0.647538	Show_vs_Sled	Show	CHD1	247885	downstream
3	70437218	G258f9S223	0.62856	Show_vs_Sled	Show	STK32B	0
5	42434078	G344f43S206	0.621895	Show_vs_Sled	Show	TNFRSF13B	14974	downstream
7	22249376	TIGRP2P93287_rs8746531	0.704776	Show_vs_Sled	Show	BRINP2	89679	downstream
7	7680188	TIGRP2P90759_rs9084058	0.609774	Show_vs_Sled	Show	CAMK1G	559904	downstream
7	19193653	BICF2P233561	0.655278	Show_vs_Sled	Show	HMCN1	0
7	21252375	BICF2S22912136	0.656764	Show_vs_Sled	Show	RASAL2	0
7	21278060	BICF2P108353	0.653732	Show_vs_Sled	Show	RASAL2	0
7	23910090	BICF2S23147532	0.776424	Show_vs_Sled	Show	TNR	109004	downstream
7	23902616	BICF2P1017357	0.75108	Show_vs_Sled	Show	TNR	116478	downstream
8	33707785	BICF2P610750	0.666414	Show_vs_Sled	Show	ARID4A	0
8	33727016	BICF2S235792	0.666414	Show_vs_Sled	Show	ARID4A	0
8	34048197	BICF2P1101017	0.624837	Show_vs_Sled	Show	DACT1	89747	upstream
8	34061610	BICF2P1264503	0.624837	Show_vs_Sled	Show	DACT1	103160	upstream
8	36150483	BICF2P867574	0.611701	Show_vs_Sled	Show	PRKCH	68728	downstream
9	60793771	BICF2P1076319	0.612294	Show_vs_Sled	Show	DAB2IP	0
9	59267249	BICF2P711670	0.720298	Show_vs_Sled	Show	DENND1A	0
9	59409032	BICF2P1317490	0.691373	Show_vs_Sled	Show	DENND1A	0
9	58880621	BICF2P1254422	0.650016	Show_vs_Sled	Show	LHX2	34737	upstream
9	60278189	BICF2P273940	0.799608	Show_vs_Sled	Show	MRRF	0
9	60253965	BICF2P622477	0.651642	Show_vs_Sled	Show	MRRF	5011	downstream
9	58061968	BICF2G630475843	0.748544	Show_vs_Sled	Show	SCAI	0
20	22369627	BICF2P373083	0.652861	Show_vs_Sled	Show	FRMD4B	32500	downstream
22	29304657	BICF2P827684	0.630983	Show_vs_Sled	Show	COMMD6	13573	downstream
22	25159262	BICF2P112110	0.70917	Show_vs_Sled	Show	DACH1	567334	downstream
22	25197904	BICF2P122086	0.70917	Show_vs_Sled	Show	DACH1	528692	downstream
22	25472592	BICF2S2416161	0.65753	Show_vs_Sled	Show	DACH1	254004	downstream
22	25446683	BICF2G630325874	0.657445	Show_vs_Sled	Show	DACH1	279913	downstream
22	25144068	TIGRP2P291662_rs8977314	0.634705	Show_vs_Sled	Show	DACH1	582528	downstream
22	27667841	BICF2G630327222	0.691271	Show_vs_Sled	Show	KLF12	36844	downstream
22	27556475	BICF2G630327091	0.611949	Show_vs_Sled	Show	KLF12	148210	downstream
22	24152488	BICF2G630324951	0.696232	Show_vs_Sled	Show	KLHL1	39289	downstream
22	25124965	TIGRP2P291659_rs8589812	0.688974	Show_vs_Sled	Show	KLHL1	569844	upstream
22	24471739	TIGRP2P291470_rs8746558	0.687812	Show_vs_Sled	Show	KLHL1	0
22	24205243	BICF2G630325022	0.67202	Show_vs_Sled	Show	KLHL1	0
22	25052331	BICF2P732583	0.617229	Show_vs_Sled	Show	KLHL1	497210	upstream
22	29898448	BICF2P1113813	0.634727	Show_vs_Sled	Show	LMO7	279780	upstream
22	31729892	BICF2G630327326	0.690891	Show_vs_Sled	Show	OBI1	277317	downstream
22	31855035	BICF2P874992	0.621255	Show_vs_Sled	Show	OBI1	152174	downstream
22	31865908	BICF2S23658548	0.621255	Show_vs_Sled	Show	OBI1	141301	downstream
22	32270336	BICF2S2314224	0.612318	Show_vs_Sled	Show	OBI1	222808	upstream
22	23067838	BICF2G630324294	0.663197	Show_vs_Sled	Show	PCDH9	854754	upstream
22	22619797	BICF2P951833	0.635967	Show_vs_Sled	Show	PCDH9	406713	upstream
22	22607471	BICF2P464953	0.608067	Show_vs_Sled	Show	PCDH9	394387	upstream
22	26941900	BICF2G630326764	0.646261	Show_vs_Sled	Show	PIBF1	0
22	27093962	BICF2G630326773	0.646261	Show_vs_Sled	Show	PIBF1	0
22	36201574	BICF2G630329410	0.621886	Show_vs_Sled	Show	SLITRK1	125176	downstream
22	37620314	BICF2P234656	0.617409	Show_vs_Sled	Show	SLITRK6	292297	downstream
22	29254397	BICF2P139997	0.705687	Show_vs_Sled	Show	TBC1D4	0
23	39055234	TIGRP2P306011_rs8949284	0.620861	Show_vs_Sled	Show	SLC9A9	0
25	46682098	BICF2S23147472	0.606318	Show_vs_Sled	Show	AGAP1	0
25	46718349	BICF2P282365	0.603762	Show_vs_Sled	Show	AGAP1	0
25	39258031	BICF2P1300962	0.601254	Show_vs_Sled	Show	RHBDD1	461840	downstream
27	26915142	BICF2G630151859	0.606175	Show_vs_Sled	Show	PDE3A	36228	upstream
30	10371746	BICF2P400427	0.751997	Show_vs_Sled	Show	MAP1A	0
30	23748257	BICF2G630403642	0.680125	Show_vs_Sled	Show	MINDY2	5423	downstream
30	36520086	BICF2G630396927	0.634186	Show_vs_Sled	Show	NEO1	0
30	36923057	BICF2G630396584	0.600102	Show_vs_Sled	Show	NPTN	42959	upstream
31	30702172	BICF2G630740279	0.688335	Show_vs_Sled	Show	RUNX1	281332	upstream
31	30406347	BICF2G630739973	0.680386	Show_vs_Sled	Show	RUNX1	0
31	30641944	BICF2P1425704	0.66742	Show_vs_Sled	Show	RUNX1	221104	upstream
31	30642046	BICF2P1425702	0.66742	Show_vs_Sled	Show	RUNX1	221206	upstream
31	30698457	BICF2G630740271	0.616572	Show_vs_Sled	Show	RUNX1	277617	upstream
31	30380677	BICF2G630739946	0.614858	Show_vs_Sled	Show	RUNX1	0
31	30821651	BICF2G630740442	0.637975	Show_vs_Sled	Show	SETD4	328944	downstream
31	31081996	BICF2G630740753	0.617789	Show_vs_Sled	Show	SETD4	68599	downstream
31	30959421	BICF2P483320	0.612731	Show_vs_Sled	Show	SETD4	191174	downstream
31	30796585	BICF2P695758	0.604478	Show_vs_Sled	Show	SETD4	354010	downstream
38	21210292	BICF2P1023870	0.653594	Show_vs_Sled	Show	MPZ	0
7	8472558	BICF2S23443113	0.644078	Show_vs_Sled	Sled	IRF6	9896	upstream
9	60144755	BICF2S2314648	0.652902	Show_vs_Sled	Sled	OR1L8	25786	upstream
17	15791076	BICF2S22925658	0.697351	Show_vs_Sled	Sled	LDAH	43468	upstream
32	28197550	BICF2P1412679	0.600323	Show_vs_Sled	Sled	PAPSS1	0
32	26830321	TIGRP2P382359_rs9192418	0.618854	Show_vs_Sled	Sled	TBCK	0
32	18346610	BICF2G630594033	0.623775	Show_vs_Sled	Sled	UNC5C	13007	upstream
5	50239253	BICF2S23520698	0.724243	Sled_vs_all	Sled	FGGY	0
17	15791076	BICF2S22925658	0.73055	Sled_vs_all	Sled	LDAH	43468	upstream
32	28197550	BICF2P1412679	0.647836	Sled_vs_all	Sled	PAPSS1	0
5	50239253	BICF2S23520698	0.645145	Sled_vs_Pet	Sled	FGGY	0
17	15791076	BICF2S22925658	0.653796	Sled_vs_Pet	Sled	LDAH	43468	upstream
26	23167706	BICF2P570387	0.628329	Distance_vs_Sprint	Sprint	MTMR3	0
5	50239253	BICF2S23520698	0.692546	Show_vs_Sled	Sprint	FGGY	0
* Most differentiated population (Population with the highest allele frequency divergence)
** A distance of 0 indicates that the SNP fell within the boundries of the gene
