# Supplementary material for: Breeding Selection for U.S. Siberian Huskies Has Altered Genes Regulating Metabolism, Endurance, Development, Body Conformation, Immune Function, and Behavior
Source: Genes (Basel). 2025 Nov 10;16(11):1355. doi: 10.3390/genes16111355 (PMC12652727; doi:10.3390/genes16111355)
Supplement: Supplementary file 1 [file genes-16-01355-s001.zip › Table S2_ROH_IS_Results.xlsx]

## Sheet: Sheet1
Table: Runs of homozygosity (ROH) islands identified in Siberian Huskies. ROH islands represent genomic regions where more than 50% of individuals in the population share overlapping ROH segments.
ROH_Island-ID	Chromosome	Start Position (bp)	End Position (bp)	Length (bp)	Start_SNP	End_SNP	nSNP	Group	Number of Genes within the ROH	Important Genes
ROH-21	1	52317515	67952227	15634712	BICF2P391770	TIGRP2P7021_rs9247707	829	Show	151	DSE, AFDN
ROH-22	1	68965472	72881318	3915846	BICF2S23135033	BICF2P32399	215	Show	43
ROH-23	1	111569920	112133588	563668	BICF2P209664	BICF2S24320729	27	Show	19
ROH-5	2	12413114	13377604	964490	BICF2P363632	BICF2P151254	45	Pet	6
ROH-31	2	46632238	48582659	1950421	BICF2S24414073	BICF2P1463597	75	Show	19
ROH-32	2	77377209	78402954	1025745	BICF2S23522332	BICF2P944342	53	Show	14
ROH-33	2	78491687	79025912	534225	BICF2S22964432	BICF2P982722	34	Show	15			Legend
ROH-34	2	79347235	79599871	252636	TIGRP2P32108_rs8599741	BICF2P675749	20	Show	4			ROH_Island-ID: Unique identifier assigned to each detected ROH island.
ROH-35	2	79945521	81138412	1192891	BICF2P1397468	BICF2P1255825	70	Show	17			Chromosome: Chromosome number where the ROH island is located.
ROH-84	2	153322	3089148	2935826	G112f21S118	BICF2G630786769	128	Distance	26	BTNL9		Start Position (bp): Genomic start coordinate of the ROH island in base pairs.
ROH-85	2	9001135	9188974	187839	TIGRP2P20887_rs8947299	BICF2P1440042	13	Distance	1			End Position (bp): Genomic end coordinate of the ROH island in base pairs.
ROH-14	3	912329	2113084	1200755	TIGRP2P36420_rs9214670	TIGRP2P36602_rs8695031	66	Pet	15	IGF1R		Length (bp): Size of the ROH island in base pairs
ROH-49	3	18040091	18345873	305782	TIGRP2P38827_rs8662461	BICF2G630704126	25	Show	2	CUL2		Start_SNP: Name of the first SNP within the ROH island.
ROH-50	3	35006380	36420765	1414385	BICF2G630107747	TIGRP2P41949_rs9161169	56	Show	16			End_SNP: Name of the last SNP within the ROH island.
ROH-51	3	51757624	55881612	4123988	BICF2S22925601	TIGRP2P46798_rs9165444	250	Show	89	LCORL, ACAN		nSNP: Number of SNP markers included in the ROH island.
ROH-15	4	84262251	84613623	351372	TIGRP2P67539_rs8712078	BICF2P1207239	24	Pet	1			Group: Population or subgroup in which the ROH island was detected.
ROH-16	4	85264140	85629259	365119	BICF2S22962659	BICF2S2362579	19	Pet	1			Frequency threshold for declaring ROH island (i.e., present in ≥50% of individuals in the group).
ROH-61	4	86337669	86401747	64078	BICF2P789288	BICF2S23032024	5	Show	1
ROH-62	4	86434438	86457674	23236	BICF2G630179772	BICF2G630179849	3	Show	0
ROH-17	5	1395378	2665302	1269924	BICF2S23251062	BICF2P1076530	73	Pet	3
ROH-63	5	1048544	2324863	1276319	BICF2S23341594	BICF2P1171838	63	Show	10
ROH-64	5	2355567	3231925	876358	BICF2P270770	BICF2P361729	65	Show	3
ROH-65	5	18313379	18590697	277318	BICF2P201050	BICF2P722065	12	Show	2
ROH-66	5	19165030	19564825	399795	BICF2S23238779	BICF2P378795	16	Show	10
ROH-67	5	38237609	46841320	8603711	BICF2S22920330	BICF2G630188658	439	Show	131
ROH-68	5	63666161	64218702	552541	BICF2S23624769	BICF2P931406	35	Show	16
ROH-74	5	2355567	2680929	325362	BICF2P270770	BICF2P802518	24	Sled	3
ROH-75	5	2052262	2772317	720055	BICF2P1219699	BICF2P137781	61	Sprint	3
ROH-76	5	2788437	2810094	21657	BICF2S2331712	BICF2P275085	2	Sprint	1
ROH-92	5	41676429	43022776	1346347	BICF2P397305	BICF2G630186658	50	Distance	25
ROH-69	6	5231618	6343281	1111663	BICF2G630808603	BICF2G630809397	74	Show	21
ROH-18	7	41251497	42998570	1747073	BICF2P694655	BICF2S23042849	61	Pet	81	DHCR7
ROH-19	7	43977254	44419342	442088	BICF2P1238917	TIGRP2P97197_rs8839639	19	Pet	7
ROH-20	7	44852652	45038421	185769	TIGRP2P97329_rs8872016	TIGRP2P97353_rs9036470	13	Pet	2
ROH-70	7	12831528	16196250	3364722	BICF2P934091	BICF2S23410286	210	Show	37
ROH-71	7	22855757	23981990	1126233	BICF2P612125	BICF2P860262	66	Show	14
ROH-72	7	41251497	43443255	2191758	BICF2P694655	BICF2P451724	90	Show	81
ROH-73	8	1783965	3583028	1799063	BICF2P1023531	BICF2P779496	71	Show	84
ROH-24	10	4468825	6739693	2270868	BICF2P1376145	BICF2P475438	84	Show	15
ROH-25	10	57591245	58730271	1139026	BICF2P673189	BICF2P538011	67	Show	8
ROH-77	11	123169	3487489	3364320	BICF2P319972	BICF2S2367390	55	Distance	74	OR1X2, OR2AI2, OR2T26, OR2V1, ADAMTS2
ROH-26	12	684307	2045034	1360727	BICF2S23222412	BICF2P233947	91	Show	78
ROH-27	12	29447032	30870247	1423215	BICF2P104860	TIGRP2P162620_rs9078716	64	Show	3
ROH-28	12	34826720	36402841	1576121	BICF2P717725	BICF2P963315	77	Show	19
ROH-78	12	25049252	25612924	563672	BICF2S2305275	TIGRP2P161257_rs8736840	16	Distance	5
ROH-79	12	27311710	27330523	18813	BICF2P185394	TIGRP2P161629_rs8530316	3	Distance	1
ROH-80	12	27735850	27768632	32782	BICF2P166774	TIGRP2P161719_rs8963385	3	Distance	1
ROH-81	12	29513292	30252603	739311	BICF2S23329250	BICF2S23762761	38	Distance	1
ROH-82	12	30298723	30763112	464389	BICF2P293193	TIGRP2P162595_rs8828507	21	Distance	2
ROH-30	13	10936388	12359508	1423120	BICF2G630606687	BICF2P682956	75	Show	4
ROH-83	13	2692593	3227028	534435	BICF2P1053953	BICF2P1072189	28	Distance	9
ROH-1	17	13005841	14071462	1065621	BICF2G630218734	BICF2P84353	65	Pet	17	IL1A
ROH-2	18	4853106	5790699	937593	BICF2S23450503	BICF2P138765	44	Pet	7	CD44, CHRM4
ROH-3	18	5995003	7413958	1418955	BICF2S24410532	BICF2S23246431	86	Pet	12	EGFR
ROH-4	18	41896351	47807717	5911366	BICF2G630692584	BICF2S23111973	389	Pet	133	KCNQ1, DHCR7, ALX4
ROH-6	20	24385967	25498421	1112454	BICF2S23333510	BICF2P523104	76	Pet	12
ROH-7	20	25599306	25625874	26568	BICF2P768103	BICF2P682380	2	Pet	1
ROH-8	20	25792975	26621098	828123	TIGRP2P273842_rs8972297	BICF2S23242679	41	Pet	8
ROH-9	20	26652147	26790875	138728	BICF2S23131491	BICF2P267808	7	Pet	2
ROH-10	20	37616507	38768701	1152194	BICF2P516576	G1104f50S319	57	Pet	29
ROH-11	20	39579784	41168349	1588565	BICF2P1126141	BICF2S23152344	64	Pet	58
ROH-36	20	14306695	16014678	1707983	BICF2P441843	BICF2S2319876	100	Show	5
ROH-37	20	24385967	25408193	1022226	BICF2S23333510	BICF2S23646014	68	Show	12
ROH-38	20	25960930	26781757	820827	BICF2S23351534	BICF2P325428	39	Show	8
ROH-39	20	28701533	29380924	679391	BICF2P272990	BICF2S2338135	34	Show	5
ROH-40	20	31516537	41129614	9613077	BICF2S23121349	BICF2S23212666	458	Show	191
ROH-41	20	44189373	45008645	819272	BICF2S23034045	BICF2S23356014	42	Show	34
ROH-42	20	53791049	54860049	1069000	BICF2G630446481	BICF2G630445864	74	Show	31
ROH-43	20	54938663	55185835	247172	BICF2G630445858	BICF2P477002	18	Show	11
ROH-86	20	34747810	34808664	60854	BICF2P533833	BICF2S23053585	4	Distance	2
ROH-12	21	700815	2438393	1737578	G1131f19S267	BICF2P1242289	57	Pet	6
ROH-44	21	98812	2438393	2339581	BICF2P294846	BICF2P1242289	64	Show	8
ROH-45	22	58155241	58299390	144149	BICF2P825819	BICF2G63090189	11	Show	3
ROH-46	22	58490776	58554305	63529	BICF2P1341705	TIGRP2P298321_rs8978455	7	Show	1
ROH-87	24	28647115	29468019	820904	BICF2G630499645	BICF2S23631528	47	Distance	13
ROH-88	24	29482754	34220645	4737891	BICF2S23639838	BICF2S23352055	273	Distance	99
ROH-89	24	35459972	36017596	557624	BICF2S22953701	BICF2P1367576	35	Distance	12
ROH-90	24	37312651	38978193	1665542	BICF2P1121465	BICF2P1236415	121	Distance	18
ROH-47	25	35526128	35948621	422493	BICF2P1388438	BICF2G630102977	30	Show	4
ROH-91	26	18612258	21365521	2753263	BICF2G630800672	BICF2G630797495	183	Distance	27	SMTN, SLC5A1, TTC28, CRYBB1
ROH-13	27	42508749	44060560	1551811	BICF2G630154717	BICF2G630154955	55	Pet	17
ROH-48	27	42951902	43740703	788801	TIGRP2P356517_rs8514420	BICF2G630154910	21	Show	7
ROH-52	30	1366	2883091	2881725	BICF2P872367	BICF2P661317	146	Show	55
ROH-53	30	11585967	12062980	477013	BICF2P1419258	BICF2S22935358	31	Show	14	FBN1, RYR3
ROH-54	31	1765945	2303102	537157	BICF2S22915950	BICF2G630727187	29	Show	3
ROH-55	31	14580027	15591446	1011419	BICF2S23056201	BICF2G630732851	56	Show	5
ROH-56	31	19369765	21791187	2421422	BICF2P178181	BICF2S23451647	136	Show	16
ROH-57	31	22099275	22564085	464810	BICF2S23454152	BICF2P1469115	27	Show	5
ROH-58	31	30868805	31081996	213191	BICF2G630740518	BICF2G630740753	13	Show	2
ROH-59	34	15005479	16035925	1030446	BICF2P1213444	BICF2P888129	60	Show	11
ROH-60	36	22105305	23199452	1094147	BICF2P247895	TIGRP2P413753_rs8891488	71	Show	9
		Population	# Islands	Average length (bp)	Chromosomes
		Pet	20	1.36482e+06	2,3,4,5,7,17,18,20,21,27
		Show	52	1.51088e+06	1,2,3,4,5,6,7,8,10,12,13,20,21,22,25,30,31,34,36
		Sled	1	325362	5
		Distance	16	1.39413e+06	2,5,11,12,13,20,24,26
		Sprint	2	370856	5
