# Supplementary material for: Breeding Selection for U.S. Siberian Huskies Has Altered Genes Regulating Metabolism, Endurance, Development, Body Conformation, Immune Function, and Behavior
Source: Genes (Basel). 2025 Nov 10;16(11):1355. doi: 10.3390/genes16111355 (PMC12652727; doi:10.3390/genes16111355)
Supplement: Supplementary file 1 [file genes-16-01355-s001.zip › Table S3_ROH_CL_Results.xlsx]

## Sheet: Sheet1
Table: Runs of Homozygosity clusters identified across the genome and their association with population groups.
											Bonferroni Corrected P- Values
Cluster ID	Chromosome	Start Position (bp)	End Position (bp)	Length (bp)	# SNPs	Start SNP	End SNP	Frequency in Population	Population with the Highest Frequency	Significantly associated Comparison*	Sled vs Show	Sled vs Pet	Show vs Pet	Pet vs all	Show vs all	Sled vs all	Distance vs Sprint	Number of Genes with the interval	GO/KEGG Enrichment+
1	1	249580	122670980	122421400	6432	TIGRP2P259_rs8993730	BICF2P611317	Show > Pet > Distance > Sled > Sprint	Show	Sled vs Show, Sled vs Pet, Show vs Pet, Show vs all, Sled vs all	1.65418e-21	0.00338211	0.0154164	1	2.15773e-15	1.20795e-16	1	1745	Anatomical structure development
21	18	64779	55746219	55681440	3030	BICF2S23145797	BICF2P1096044	Pet > Show > Distance > Sled > Sprint	Pet	Sled vs Show, Sled vs Pet, Pet vs all, Sled vs all	0.00106295	7.15792e-06	1	0.00809307	0.199043	1.23549e-06	1	950	Sensory Perception, Olfactory Receptor Activity
4	3	249	80824131	80823882	4646	BICF2P446597	TIGRP2P53857_rs8497336	Show > Pet > Sprint > Sled > Distance	Show	Sled vs Show, Sled vs Pet, Show vs all, Sled vs all	6.72112e-10	0.00414644	1	1	7.27417e-06	1.1139e-09	1	740	Toll like receptor activity, Thrombin activated receptor activity,
6	4	57259	88267880	88210621	4942	BICF2P1237007	BICF2P519369	Show > Pet > Distance > Sled > Sprint	Show	Sled vs Show, Sled vs Pet, Show vs all, Sled vs all	1.00601e-05	0.0365282	1	1	0.000454864	2.62145e-06	1	825	GABA-A receptor activity, neurotransmitter receptor activity
23	20	19145	58114749	58095604	3034	BICF2G630227566	BICF2G630444785	Show > Pet > Distance > Sled > Sprint	Show	Sled vs Show, Sled vs Pet, Show vs all, Sled vs all	3.06181e-09	0.00571615	1	1	7.05872e-07	1.63867e-09	1	1111	Anatomical Structure Development, Synapse organization, cellular response to stimulus, immune receptor activity
33	29	40009	41841565	41801556	2329	BICF2P1433782	BICF2S23414053	Show > Pet > Distance > Sled > Sprint	Show	Sled vs Show, Sled vs Pet, Show vs all, Sled vs all	1.22764e-06	0.0424544	1	1	0.000145289	1.40268e-06	1	375	Carbonate dehydratase Activity, Nitrogen Metabolism
15	12	33393	72491619	72458226	3992	BICF2P1465440	TIGRP2P174000_rs8757648	Show > Distance > Sled > Pet > Sprint	Show	Sled vs Show, Show vs Pet, Show vs all, Sled vs all	3.68237e-06	1	0.000433071	1	9.52894e-07	0.00677944	1	793	Cellular Development Process, Protein Binding
35	31	9567	27758484	27748917	1502	BICF2S23447377	BICF2S22948751	Show > Distance > Pet > Sled > Sprint	Show	Sled vs Show, Show vs Pet, Show vs all, Sled vs all	8.39668e-09	1	0.0203958	1	1.89003e-08	1.84465e-05	0.508942	181	Pulmonary value morphogenesis, neuron recognition
41	36	17296	30798114	30780818	1666	BICF2P463531	BICF2S23329161	Show > Distance > Sled > Pet > Sprint	Show	Sled vs Show, Show vs Pet, Show vs all, Sled vs all	8.9633e-06	1	0.0032343	1	2.28574e-06	0.00411967	0.995418	269	Cardiac muscle cell action potential involved in contraction, Striated muscle contraction, Voltage gated sodium channel activity
12	9	18562412	61043804	42481392	2222	BICF2P577436	BICF2S23420422	Show > Distance > Sled > Sprint > Pet	Show	Sled vs Show, Show vs Pet, Show vs all	0.00109796	1	0.0178732	1	0.000297877	0.15788	1	1010	Anatomical structure development, Epithelial cell differentiation, Tissue development, Cellular response to epidermal growth factor stimulus
39	34	127067	41732972	41605905	2493	BICF2S23343185	BICF2P263212	Show > Sprint > Sled > Distance > Pet	Show	Sled vs Show, Show vs Pet, Show vs all	0.0243203	1	0.0355468	1	0.00745001	1	1	398	Olfactory receptor binding, nervous system development
9	7	416	80845349	80844933	4634	BICF2S2336345	BICF2P1365907	Show > Pet > Distance > Sled > Sprint	Show	Sled vs Show, Show vs all, Sled vs all, Distance vs Sprint	1.22014e-11	0.194536	0.846703	1	2.18329e-08	4.9062e-09	0.0366183	959	Cellular response to stimulus, Anatomical structure development.
3	2	6204470	85343900	79139430	3928	BICF2S22943923	TIGRP2P36336_rs8502946	Show > Pet > Sprint > Sled > Distance	Show	Sled vs Show, Show vs all, Sled vs all	0.0030958	1	1	1	0.017597	0.00675784	1	1050	Response to stress, Anatomical structure development
7	5	126644	88908300	88781656	4887	BICF2P56652	BICF2P798075	Show > Pet > Distance > Sled > Sprint	Show	Sled vs Show, Show vs all, Sled vs all	9.40616e-11	0.357054	0.111076	1	6.7585e-09	2.51153e-09	1	1358	Muscle myosin complex, response to stimulus, Cytoskeleton
8	6	321131	77532965	77211834	4183	BICF2G630807407	BICF2P1088577	Show > Pet > Distance > Sled > Sprint	Show	Sled vs Show, Show vs all, Sled vs all	4.50212e-09	1	0.478357	1	2.22611e-07	5.37138e-07	0.753554	1152	Microtubule cytoskeleton, DNA damage response
13	10	100589	69293845	69193256	3448	BICF2S23216909	BICF2P1409561	Show > Pet > Distance > Sled > Sprint	Show	Sled vs Show, Show vs all, Sled vs all	2.37942e-06	0.837488	1	1	0.000433124	2.96203e-05	1	922
14	11	123169	74388336	74265167	3546	BICF2P319972	BICF2P1089090	Show > Pet > Distance > Sled > Sprint	Show	Sled vs Show, Show vs all, Sled vs all	5.60999e-07	1	1	1	2.73253e-05	9.15676e-06	1	810	B cell proliferation, Developmental Process, Protein Ubiquitination
16	13	127879	63113062	62985183	3704	BICF2P283616	BICF2G630744568	Show > Pet > Sprint > Sled > Distance	Show	Sled vs Show, Show vs all, Sled vs all	2.92782e-07	0.717191	1	1	6.67056e-05	4.7951e-06	1	634	Acetylcholine receptor activity, neurotransmitter receptor activity, GABA-A receptor activity
17	14	46484	60959782	60913298	3199	BICF2G630707245	BICF2G630531380	Show > Pet > Distance > Sled > Sprint	Show	Sled vs Show, Show vs all, Sled vs all	0.00281445	1	1	1	0.0312266	0.00701493	1	577	Anatomical structure morphogenesis, Animal organ morphogenesis
24	21	98812	50855586	50756774	2884	BICF2P294846	BICF2G630637779	Show > Pet > Distance > Sled > Sprint	Show	Sled vs Show, Show vs all, Sled vs all	1.28554e-05	1	1	1	0.000578646	0.000280616	1	681	Olfactory receptor activity, Sensory perception of smell, cellular response to stimulus
26	23	54039	52291577	52237538	3211	BICF2G630393647	BICF2P374432	Show > Pet > Distance > Sled > Sprint	Show	Sled vs Show, Show vs all, Sled vs all	0.00132511	1	1	1	0.0115017	0.00193798	0.392784	493	G protein coupled purinergic nucleotide receptor signalling, Chemokine receptor activity
28	25	151268	51628093	51476825	2997	BICF2P292988	BICF2P1388787	Show > Pet > Sprint > Sled > Distance	Show	Sled vs Show, Show vs all, Sled vs all	0.00101781	1	1	1	0.00391481	0.0170867	1	650	Anatomical structure development, Response to hormone, Developmental Process
29	26	8818	25026683	25017865	1472	BICF2S23154785	BICF2P1058044	Show > Distance > Pet > Sled > Sprint	Show	Sled vs Show, Show vs all, Sled vs all	0.000651112	1	0.54641	1	0.00161373	0.0405209	0.293613	380	Calcium ion transport, Anatomical structure development
34	30	1366	40196606	40195240	2311	BICF2P872367	BICF2G630393689	Show > Pet > Distance > Sled > Sprint	Show	Sled vs Show, Show vs all, Sled vs all	1.03226e-08	1	0.0722444	1	1.03599e-07	3.48858e-06	1	545	Oxygen transport, reactive oxygen species biosynthetic process
43	38	17451	23893119	23875668	1439	BICF2S23126165	BICF2G63065639	Show > Distance > Pet > Sled > Sprint	Show	Sled vs Show, Show vs all, Sled vs all	0.00225579	1	1	1	0.0161568	0.0467669	1	344	Lecukocyte activation, Lymphocyte activation, immune system process, response to stimulus
22	19	39114	53735656	53696542	3077	BICF2P758127	BICF2G630251793	Show > Distance > Sled > Sprint > Pet	Show	Sled vs Show, Show vs all	0.0310886	1	0.0661337	1	0.0126833	0.971272	1	369
37	32	67571	38609423	38541852	2152	BICF2P806006	BICF2S22919177	Show > Pet > Distance > Sled > Sprint	Show	Sled vs Show, Show vs all	0.0100318	1	0.904829	1	0.0100509	0.151335	1	315	Chemokine receptor binding, ECM-receptor interaction
20	17	51048	64160761	64109713	3827	BICF2P1369289	BICF2P962097	Pet > Show > Distance > Sled > Sprint	Pet	Sled vs Pet, Sled vs all	0.142742	0.0169787	1	0.234298	1	0.00678402	1	919	Inflammatory response to antigenic stimulus, interleukin-1 receptor antagonist activity
2	2	153322	4196105	4042783	167	G112f21S118	BICF2P1251761	Distance > Pet > Sled > Show > Sprint	Distance	Distance vs Sprint	1	1	1	1	1	1	0.000194317	31	Axon guidance, integrin alpha7-beta1 complex
5	3	80853877	91858198	11004321	777	TIGRP2P53881_rs9104135	BICF2S22917226	Show > Pet > Sprint > Sled > Distance	Show	Not significantly associated with any population	0.905118	1	1	1	1	1	0.273174	99
10	8	124800	74280399	74155599	3779	BICF2P326070	G534f8S218	Show > Pet > Distance > Sled > Sprint	Show	Not significantly associated with any population	0.060598	1	1	1	0.138429	0.44038	1	981
11	9	13741	16634180	16620439	755	BICF2P1444473	BICF2P289055	Show > Sprint > Sled > Pet > Distance	Show	Not significantly associated with any population	1	1	1	1	1	1	1	383
18	15	118548	64187680	64069132	3340	TIGRP2P208216_rs8501616	BICF2G630416960	Show > Pet > Sprint > Sled > Distance	Show	Not significantly associated with any population	0.417223	1	1	1	0.999458	0.849626	1	742
19	16	313889	59511764	59197875	3157	BICF2S23513599	BICF2P1483711	Pet > Show > Distance > Sled > Sprint	Pet	Not significantly associated with any population	0.34202	0.37681	1	1	1	0.0570362	1	659
25	22	108262	61382644	61274382	3616	BICF2G630313700	G1212f41S99	Show > Pet > Distance > Sled > Sprint	Show	Not significantly associated with any population	0.0528419	1	1	1	0.298937	0.36062	1	454
27	24	72719	47651928	47579209	2769	BICF2G630514130	BICF2P894003	Distance > Show > Pet > Sled > Sprint	Distance	Not significantly associated with any population	1	1	1	1	1	1	0.877463	748
30	26	29579246	38239926	8660680	528	BICF2P1052362	BICF2G630192642	Distance > Show > Sled > Sprint > Pet	Distance	Not significantly associated with any population	1	1	1	1	1	1	1	107
31	27	18167	45550910	45532743	2521	TIGRP2P347125_rs9068756	BICF2S22910926	Show > Sprint > Sled > Distance > Pet	Show	Not significantly associated with any population	0.667267	1	1	1	0.47331	1	1	675
32	28	33719	41151930	41118211	2396	BICF2S23614906	BICF2P1201455	Show > Distance > Sled > Pet > Sprint	Show	Not significantly associated with any population	1	1	1	1	1	1	1	534
36	31	30498516	39555078	9056562	591	BICF2G630740067	BICF2S23716548	Show > Distance > Sled > Sprint > Pet	Show	Not significantly associated with any population	0.27625	1	0.411673	1	0.105354	1	1	166
38	33	624	31361794	31361170	1873	TIGRP2P384686_rs9041645	TIGRP2P390847_rs8628478	Show > Pet > Distance > Sled > Sprint	Show	Not significantly associated with any population	0.0705006	1	1	1	0.224633	0.0827987	1	329
40	35	60062	26345693	26285631	1679	TIGRP2P404230_rs9092974	BICF2P343743	Show > Pet > Sprint > Sled > Distance	Show	Not significantly associated with any population	1	1	1	1	1	1	1	370
42	37	170490	30897806	30727316	1769	BICF2P959505	BICF2G630136177	Show > Distance > Pet > Sled > Sprint	Show	Not significantly associated with any population	1	1	1	1	1	1	1	356
*Bonferroni P < 0.05
Clusters represent regions of homozygosity shared among individuals, and genome-wide homozygosity association analysis was used to test differences between groups.
The table reports cluster coordinates, size, SNP content, frequency distribution across populations, and significant pairwise or overall comparisons (p < 0.05).
Gene Ontology / KEGG Pathways enriched within each ROH
			average	5.08381e+07	2811.72
			min	4042783	167
			max	122421400	6432
