# Supplementary material for: Breeding Selection for U.S. Siberian Huskies Has Altered Genes Regulating Metabolism, Endurance, Development, Body Conformation, Immune Function, and Behavior
Source: Genes (Basel). 2025 Nov 10;16(11):1355. doi: 10.3390/genes16111355 (PMC12652727; doi:10.3390/genes16111355)
Supplement: Supplementary file 1 [file genes-16-01355-s001.zip › Table S4_GO_Enrichment.xlsx]

## Sheet: Supplementary_Table_4_GO_Enrich
Group	source	term_name	term_id	adjusted_p_value	negative_log10_of_adjusted_p_value	term_size	query_size	intersection_size	effective_domain_size	intersections
Distance	BP	proteolysis	GO:0006508	0.015224	1.81747	1486	72	6	78724	ASCC2,PISD,RNF215,TBC1D10A,XBP1,ZNRF3
Show	BP	proteolysis	GO:0006508	1.28E-07	6.89161	1486	1780	194	21026	ACAN,ADAM10,ADAMTS1,ADAMTS10,ADAMTS17,ADAMTS18,ADAMTS5,ADAMTS7,AFG3L2,AGBL1,AKIRIN2,ANAPC4,ANGPTL8,ANPEP,ANXA2,APC2,APH1B,ARIH1,ARRB2,ASCC3,ATG4D,ATP13A2,BACE1,BIRC2,CALR,CALR3,CASP12,CASP14,CASP4,CASP9,CDC34,CLN6,CLPP,CLPX,COLEC10,COPS3,CPLANE2,CPZ,CTRL,CTSH,CUL5,DDA1,DDI1,DERL1,DERL2,DET1,DNAAF4,DPEP2,DPEP3,DPP8,DPP9,DYNC2H1,ECRG4,EIF3H,ELANE,FBXL12,FBXL22,FBXL4,FBXL5,FBXL6,FBXO11,FBXO2,FBXO39,…
Distance	BP	phosphorus metabolic process	GO:0006793	6.89E-05	4.16158	2410	72	12	78724	DUSP18,GRK3,INPP5J,LIF,LIMK2,MTMR3,NF2,OSM,PISD,PLA2G3,TPST2,XBP1
Show	BP	phosphorus metabolic process	GO:0006793	0.000947854	3.02326	2410	1780	261	21026	ABHD3,ACAT1,ACSBG1,ACSBG2,ADAM10,ADCY8,ADPGK,ADRA2C,AGPAT3,ALDH1L2,ALOX15,ALOX15B,ALPK3,ANKK1,APOA1,APOA4,APP,ARRB2,ATM,ATP13A2,ATP5F1D,ATP5PF,AURKB,BEND3,BLM,BST1,C3,CACTIN,CD109,CD38,CDC37,CDH5,CDKN2D,CEMIP,CHRNA3,CIB1,CLK3,CLPX,COPS2,CSK,CSNK1G1,CSNK1G2,CSPG4,CTBP1,CTDNEP1,DAPK2,DAPK3,DEPTOR,DGAT1,DGKQ,DHODH,DHRS7B,DLAT,DLG4,DOK7,DUT,DVL2,EFL1,EFR3A,ELANE,ELOVL4,ENO3,ENPP2,EPHA2,EPHA7,FCSK,FES…
Distance	BP	cytoskeleton organization	GO:0007010	0.00125786	2.90037	1529	72	8	78724	DRG1,GAS2L1,LIMK2,MYO18B,NEFH,NF2,PLA2G3,SMTN
Show	BP	cytoskeleton organization	GO:0007010	0.000797391	3.09833	1529	1780	177	21026	ABLIM2,ACTL8,ACTL9,ADD1,AKAP13,ALOX15,APC2,APOA1,ARHGAP28,ARHGAP44,ARHGEF10L,ARHGEF15,ARHGEF18,ARHGEF19,ARPIN,AURKB,BCAR1,BST1,BST2,CALR,CAMSAP3,CARMIL2,CC2D2A,CCDC42,CCNB2,CDH5,CEP126,CEP152,CEP192,CETN1,CFAP206,CFAP410,CGNL1,CHD3,CIB1,CNN1,CNN2,CNTROB,CORO2B,CPLANE2,CRIPT,CROCC,CRYAB,CXADR,CYRIB,DAPK3,DIXDC1,DNAAF4,DNAH2,DNAI4,DNM2,DVL2,DYNC1LI2,E2F4,ELMO3,ENKD1,EPB41L3,FAM83H,FES,FGF7,FHOD1,FL…
Show	BP	nervous system development	GO:0007399	0.00828382	2.08177	2604	1780	270	21026	AARS1,ACAN,ACSBG1,ACTL9,ADGRB1,ADGRB3,ADRA2C,AFG3L2,AGO2,AKIRIN2,ALDH1A2,ALDH1A3,ALDH3A2,ANKRD24,ANXA2,APBA2,APBB2,APC2,APCDD1,APOA4,APP,APPL2,ARHGAP44,ARHGEF15,ARNT2,ASAP1,ATCAY,ATM,ATP1B2,ATP5PF,ATXN1L,BLOC1S4,BTBD1,BTBD2,BTG4,C3,CABLES1,CALR,CAMSAP3,CARM1,CASZ1,CC2D1A,CC2D2A,CCKAR,CD320,CD38,CDH1,CDH11,CHERP,CHL1,CHODL,CHRNA3,CIB1,CLRN2,CNR1,CNTN6,COPS2,CRIPT,CRMP1,CSK,CSPG4,CUL5,CYB5D2,DAZAP1…
Distance	BP	muscle organ development	GO:0007517	0.0103304	1.98588	59	72	2	78724	SELENOM,XBP1
Distance	BP	muscle organ development	GO:0007517	0.0226338	1.64524	365	72	3	78724	LIF,SMTN,XBP1
Distance	BP	visual perception	GO:0007601	0.000927746	3.03257	220	72	4	78724	CRYBA4,CRYBB1,CRYBB2,CRYBB3
Pet	BP	sensory perception of smell	GO:0007608	7.65E-22	21.1165	426	315	45	21026	ANO9,OR10AG1,OR10Q1,OR10V1,OR10W1,OR4A15,OR4A47,OR4C15,OR4C3,OR4C5,OR4C6,OR4D11,OR4D6,OR4D9,OR4P4,OR4S1,OR4S2,OR5A1,OR5A2,OR5AN1,OR5AP2,OR5AR1,OR5AS1,OR5B12,OR5B17,OR5B2,OR5B21,OR5B3,OR5D13,OR5D14,OR5D18,OR5I1,OR5J2,OR5L1,OR5M3,OR5M8,OR5T1,OR5W2,OR6Q1,OR8J3,OR8K1,OR8U3,OR9G1,OR9G4,OR9I1
Show	BP	tissue development	GO:0009888	0.000414475	3.3825	2032	1780	228	21026	ACADVL,ACAN,ACAT1,ACER1,ACTL8,ADAMTS5,ADAMTS7,ADD1,AIRE,AKAP13,ALDH1A2,ALDH1A3,ALDH3A2,ALOX12B,ALOX15,ALOX15B,ALOXE3,ALPK3,ANKRD24,APCDD1,ARRB2,ASGR2,ATG5,ATM,B9D1,BNC1,BSG,BVES,C3,CALR,CAMSAP3,CARMIL2,CASP14,CC2D2A,CCN3,CCN4,CD109,CDH3,CDH5,CEP152,CERS3,CHST11,CHSY1,CLRN2,CNNM4,COL12A1,COL14A1,COL19A1,COPS2,CPLANE2,CTC1,CTCF,CTDNEP1,CTSH,CXADR,CYP1A1,CYTL1,DAND5,DHRS7B,DVL2,E2F4,EDAR,EPAS1,EPCAM…
Distance	BP	regulation of lipid metabolic process	GO:0019216	0.0182916	1.73775	320	72	3	78724	MTMR3,PLA2G3,XBP1
Distance	BP	osteoblast proliferation	GO:0033687	0.00439937	2.35661	33	72	2	78724	MN1,NF2
Show	BP	leukocyte activation	GO:0045321	0.0228694	1.64075	980	1780	112	21026	ADAM10,ADGRE2,AIRE,AKIRIN2,ALKBH5,AP3D1,APP,ATG5,ATM,BRD4,BST1,BST2,C3,CBFB,CD209,CD276,CD320,CD38,CD70,CGAS,CLEC4G,CLNK,CNR1,CRTC3,CSK,CXADR,CYRIB,DCAF15,DHPS,EBI3,EFNB3,EXOSC6,FBXO7,FCER2,FCHO1,FES,FOXP1,GPS2,ICAM1,IL12RB1,IL18,IL18R1,IL18RAP,IL1RL1,IL1RL2,IL23R,IL27RA,ITGB2,JAK3,JUNB,KARS1,KLHL25,LDLR,MAD2L2,MMP8,MSH2,MSH6,MTOR,NCK2,NDRG1,NFATC3,NSD2,ONECUT1,PDP2,PGLYRP2,PIK3R2,PIK3R6,PKN1,POU…
Distance	BP	positive regulation of developmental pigmentation	GO:0048087	0.0319506	1.49552	9	72	1	78724	HPS4
Distance	BP	positive regulation of cellular process	GO:0048522	0.000466732	3.33093	5920	72	17	78724	CASTOR1,CCDC117,DEPDC5,DRG1,EIF4ENIF1,HPS4,LIF,LIMK2,MN1,NF2,OSM,PATZ1,PLA2G3,RHBDD3,TBC1D10A,XBP1,YWHAH
Show	BP	positive regulation of cellular process	GO:0048522	9.65E-13	12.0155	5920	1780	651	21026	AARS1,ABCA7,ABHD17A,ACAN,ACD,ADAM10,ADAMTS1,ADCY8,ADD1,ADGRB1,ADGRB3,ADRA2C,AGO2,AIRE,AKAP13,AKIRIN2,ALDH1A2,ALDH1A3,ALKBH5,ALOX12B,ALOX15,ALOX15B,ANGPTL8,ANKFY1,ANKRD6,ANXA13,ANXA2,AP3D1,APBB2,APH1B,APOA1,APOA4,APOA5,APP,APPL2,ARHGEF10L,ARHGEF15,ARID3A,ARID3B,ARL6IP5,ARNT2,ARRB2,ARRDC4,ASAP1,ATAD2,ATG5,ATM,ATP10A,ATP13A2,ATP1B2,ATP8A1,ATXN1L,AURKB,BABAM1,BACE1,BACH1,BCAR1,BEND3,BIRC2,BIRC3,BLM,B…
Distance	BP	regulation of immune response	GO:0050776	0.0401506	1.39631	980	72	4	78724	PATZ1,PLA2G3,RHBDD3,XBP1
Show	BP	regulation of immune response	GO:0050776	0.0359267	1.44458	947	1780	107	21026	ABHD17A,AKIRIN2,ALOX15,APPL2,ARRB2,ATG5,AURKB,BCAR1,BIRC2,BIRC3,BRD4,C1QBP,C3,CACTIN,CADM1,CD276,CD38,CDC37,CGAS,CLEC4G,CLNK,CMTM3,CNR1,COLEC10,COLEC12,CSK,CTSH,CYRIB,DHX33,DNASE2,DRD2,ECSIT,ELANE,EXOSC6,FCER2,FCHO1,FOXP1,FURIN,GPR108,GPS2,IL12RB1,IL18,IL18R1,IL18RAP,IL1R1,IL1RL1,IL23R,IL27RA,ITGB2,JAK3,JUNB,KARS1,LRRC14,LYAR,MAD2L2,MAP2K4,MAP2K7,MAP3K7,MASP2,MMP12,MSH2,NLRP1,NSD2,OTOP1,PDE4B,PGL…
Pet	BP	regulation of immune response	GO:0050776	0.0339301	1.46942	79	315	7	21026	IL1F10,IL1RN,IL36B,IL36G,IL36RN,IL37,NLRP6
Distance	BP	response to stimulus	GO:0050896	1.13E-05	4.9456	8999	72	25	78724	ASCC2,CASTOR1,CCDC117,DEPDC5,GAS2L1,GRK3,HPS4,KREMEN1,LIF,MN1,MORC2,MTMR3,NEFH,NF2,OSM,PIK3IP1,PLA2G3,RASL10A,RHBDD3,SELENOM,SEZ6L,TFIP11,XBP1,YWHAH,ZNRF3
Show	BP	response to stimulus	GO:0050896	8.09E-14	13.092	8999	1780	933	21026	AARS1,ABCA7,ABCG5,ABCG8,ABHD17A,ABHD2,ACADVL,ACAT1,ACD,ACER1,ACP5,ACSBG1,ADAM10,ADAMTS1,ADAMTS18,ADAMTS5,ADAMTS7,ADCY8,ADD1,ADGRA3,ADGRB1,ADGRB3,ADGRE1,ADGRE2,ADGRE3,ADGRE5,ADGRL1,ADRA2C,AEN,AFF3,AFG3L2,AGRP,AGTRAP,AIPL1,AIRE,AKAP10,AKAP13,AKAP8,AKIRIN2,ALDH1A2,ALDH1A3,ALDH3A1,ALKBH5,ALKBH7,ALOX12B,ALOX15,ALOX15B,ALOXE3,ANGPTL4,ANGPTL7,ANGPTL8,ANKDD1A,ANKK1,ANKLE1,ANKRD6,ANP32A,ANXA2,AP1M1,AP3D1,…
Pet	BP	response to stimulus	GO:0050896	0.00744631	2.12806	8999	315	170	21026	ABTB2,ADRA2B,ALK,ALKBH3,AMBRA1,APIP,APLNR,ARHGAP1,ARID5A,ATG13,BCL2L11,BIRC6,BUB1,CACNA2D1,CAT,CD44,CD8A,CDC42EP3,CELF1,CHRM4,CHST1,CREB3L1,CRIM1,CRY2,CTNNA2,CTNND1,CYP1B1,DCDC1,DDB2,DEPDC7,DGKZ,DTX4,DUSP2,EIF2AK2,EIF2AK3,EPS8L2,EXT2,F2,FABP1,FBXO3,FEZ2,GGCX,GLYAT,HGF,HIPK3,HRAS,IL1A,IL1B,IL1F10,IL1RN,IL36B,IL36G,IL36RN,IL37,KCMF1,KCNIP3,KDM3A,LBH,LPXN,LRP4,LTBP1,MADD,MAL,MAP4K3,MAPK8IP1,MAT2A,ME…
Distance	BP	limb development	GO:0060173	0.0419195	1.37758	194	72	2	78724	KREMEN1,ZNRF3
Distance	BP	lung vasculature development	GO:0060426	0.0319506	1.49552	9	72	1	78724	LIF
Show	BP	regulation of response to cytokine stimulus	GO:0060759	0.0462758	1.33465	176	1780	27	21026	APOA1,CACTIN,CASP4,CDC37,EXT1,GPS2,IL1R1,IL1R2,MAP2K5,MAPK7,MMP12,MMP8,NOL3,OTOP1,PADI2,PALM3,PIAS4,PTPN2,RBM47,ROBO1,SHARPIN,SLIT2,SPPL2A,SPPL2B,TNFRSF11B,UBE2K,USP25
Show	BP	regulation of plasma lipoprotein particle levels	GO:0097006	0.00755723	2.12164	75	1780	17	21026	ABCA7,ANXA2,APOA1,APOA4,APOA5,APOC3,CSK,DGAT1,FURIN,GPIHBP1,KHSRP,LDLR,LIPC,LIPG,LRPAP1,PCSK6,PRKACA
Show	MF	nucleotide binding	GO:0000166	0.00975338	2.01084	2406	1841	272	20246	AARS1,ABCA7,ABCG5,ABCG8,ACADVL,ACOX3,ACSBG1,ACSBG2,ACTR1B,ADCY8,ADRA2C,AFG3L2,AKAP13,ALDH1A3,ALPK3,ANKK1,ARHGEF10L,ARHGEF15,ARHGEF18,ARHGEF19,ASCC3,ATAD2,ATM,ATP10A,ATP13A2,ATP5F1D,ATP8A1,ATP8B3,ATP8B4,AURKB,BLM,BVES,CCT8,CDC34,CGAS,CHD2,CHD3,CLCN6,CLK3,CLPX,CNGA3,CPLANE2,CRY1,CSK,CSNK1G1,CSNK1G2,CTBP1,DAPK2,DAPK3,DDX10,DDX19A,DDX39A,DDX43,DENND1C,DENND3,DENND4A,DGKQ,DHRS3,DHX15,DHX33,DHX38,DIRAS…
Show	MF	cytoskeletal motor activity	GO:0003774	0.0226653	1.64464	115	1841	23	20246	DNAH2,DNAH9,DYNC2H1,KIF1C,KIF23,KIF7,KIFC2,MYH1,MYH10,MYH13,MYH2,MYH3,MYH4,MYH8,MYO15A,MYO1E,MYO1F,MYO5A,MYO5B,MYO6,MYO9A,MYO9B,PIN1
Show	MF	growth factor receptor binding	GO:0070851	0.0134874	1.87007	7	1841	5	20246	IL18R1,IL1R1,IL1R2,IL1RL1,IL1RL2
Pet	MF	olfactory receptor activity	GO:0004984	5.56E-22	21.2545	397	319	44	20246	OR10AG1,OR10Q1,OR10V1,OR10W1,OR4A15,OR4A47,OR4C15,OR4C3,OR4C5,OR4C6,OR4D11,OR4D6,OR4D9,OR4P4,OR4S1,OR4S2,OR5A1,OR5A2,OR5AN1,OR5AP2,OR5AR1,OR5AS1,OR5B12,OR5B17,OR5B2,OR5B21,OR5B3,OR5D13,OR5D14,OR5D18,OR5I1,OR5J2,OR5L1,OR5M3,OR5M8,OR5T1,OR5W2,OR6Q1,OR8J3,OR8K1,OR8U3,OR9G1,OR9G4,OR9I1
Distance	MF	growth factor receptor binding	GO:0005149	0.0333847	1.47645	16	72	1	78724	YWHAH
Distance	MF	structural constituent of eye lens	GO:0005212	4.95E-07	6.3052	24	72	4	78724	CRYBA4,CRYBB1,CRYBB2,CRYBB3
Distance	MF	D-glucose:sodium symporter activity	GO:0005412	0.0201843	1.69499	7	72	1	78724	SLC5A1
Show	MF	protein binding	GO:0005515	1.25E-32	31.904	15123	1841	1585	20246	AAGAB,AASDHPPT,ABCG5,ABCG8,ABHD17A,ABHD8,ABLIM2,ACADVL,ACAN,ACAP1,ACAT1,ACD,ACER1,ACTL8,ACTL9,ACTR1B,ADAM10,ADAMTS1,ADAMTS10,ADAMTS5,ADAMTS7,ADAMTSL3,ADAMTSL5,ADCK5,ADCY8,ADD1,ADGRA3,ADGRB1,ADGRB3,ADGRE2,ADGRE5,ADGRL1,ADRA2C,AEN,AFAP1,AFG3L2,AGBL1,AGMAT,AGO2,AGPAT3,AGRP,AGTRAP,AIPL1,AIRE,AKAIN1,AKAP10,AKAP13,AKAP8,AKIRIN2,ALDH1A3,ALDH1L2,ALDH3A1,ALDH3A2,ALDH4A1,ALKBH7,ALOX12B,ALOX15,ALOX15B,ALOXE…
Pet	MF	odorant binding	GO:0005549	9.21E-24	23.0356	106	319	28	20246	OR10Q1,OR10V1,OR10W1,OR5A1,OR5A2,OR5AN1,OR5AP2,OR5AR1,OR5AS1,OR5B12,OR5B17,OR5B2,OR5B21,OR5B3,OR5D13,OR5D14,OR5D18,OR5I1,OR5J2,OR5L1,OR5M3,OR5M8,OR5T1,OR5W2,OR8J3,OR8K1,OR8U3,OR9I1
Show	MF	ubiquitin-like protein binding	GO:0032182	0.00975338	2.01084	119	1841	25	20246	BIRC2,DCUN1D5,FBXO7,KLF1,MAP3K7,MVB12A,N4BP2,NEDD4,OTUB1,PELP1,PML,RAD23A,RNF111,RNF4,SERBP1,SHARPIN,SMAD3,SOBP,TOM1L2,UBAP1L,UBE2N,UCHL1,USP16,USP25,VPS28
Show	MF	NAD+ nucleosidase activity, cyclic ADP-ribose generating	GO:0061809	0.000124608	3.90446	16	1841	10	20246	BST1,CD38,IL18R1,IL18RAP,IL1R1,IL1RL1,IL1RL2,TLR1,TLR10,TLR6
Pet	MF	growth factor receptor binding	GO:0070851	0.00739959	2.13079	139	319	10	20246	IL1A,IL1B,IL1F10,IL1RN,IL36B,IL36G,IL36RN,IL37,PTPRJ,SOS1
